# Supplementary material for: Genetic and morphological characterization of United States tea (Camellia sinensis): insights into crop history, breeding strategies, and regional adaptability
Source: Front Plant Sci. 2023 May 12;14:1149682. doi: 10.3389/fpls.2023.1149682 (PMC10213625; doi:10.3389/fpls.2023.1149682)
Supplement: Supplementary file 2 [file DataSheet_2.csv]

Ind	indel04		indel09		indel11		indel17		indel18		indel19		indel20		indel28		indel38		indel43
Assamica_1	227	230	212	244	0	0	320	320	308	308	197	197	283	292	229	232	165	187	0	0
Assamica_2	224	227	212	221	286	295	314	314	283	308	194	194	282	283	232	232	138	193	230	230
BigLeaf_1	227	230	221	244	298	301	330	330	283	310	195	195	283	292	216	229	231	231	221	233
BigLeaf_2	227	230	212	244	298	301	330	330	283	310	195	195	283	292	216	229	231	231	221	233
ChinaSeed_1	215	230	209	221	289	289	328	328	285	285	195	207	283	292	216	232	138	138	230	233
ChinaSeed_2	215	215	209	221	289	289	0	0	283	283	194	194	283	292	228	232	138	314	230	233
Fairhope_1	219	227	212	244	298	298	0	0	283	287	195	195	283	292	229	232	0	0	230	233
Fairhope_2	227	227	212	221	298	319	316	316	283	285	207	207	282	283	229	229	191	215	0	0
Fairhope_3	219	227	244	244	298	319	326	326	283	285	195	195	282	283	229	229	185	215	0	0
Georgian_1	227	230	212	221	301	301	315	315	287	305	195	195	283	292	229	232	138	215	230	233
Georgian_2	224	227	221	221	295	295	314	314	283	316	195	195	283	292	216	216	191	191	230	233
LargeLeaf_1	227	230	221	244	298	301	330	330	283	310	195	195	283	292	216	229	231	231	233	233
LargeLeaf_2	227	230	212	244	301	301	330	330	283	310	195	195	283	292	216	229	231	231	0	0
MiwasGarden_1	213	219	221	244	295	304	314	326	285	287	189	195	283	292	216	229	231	231	0	0
MiwasGarden_2	213	219	212	218	289	289	326	326	285	287	189	195	283	292	229	229	191	191	0	0
MiwasGarden_3	213	227	221	244	289	289	336	336	285	287	195	195	292	292	229	229	0	0	230	230
SmallLeaf_1	227	236	212	244	304	304	320	338	283	285	195	195	283	283	0	0	189	231	230	233
SmallLeaf_2	227	236	212	244	304	304	0	0	283	285	195	207	283	283	229	229	189	231	230	233
SmallLeaf_3	219	227	209	212	301	301	328	328	285	306	207	207	292	292	229	229	187	187	233	233
MSParent_1	224	227	244	244	292	295	0	0	283	285	195	195	283	292	229	229	0	0	233	233
MSParent_2	216	224	244	244	295	295	328	328	283	285	195	207	282	283	229	229	191	191	230	233
MSOolong	219	227	209	212	301	301	328	328	285	306	207	207	292	292	229	229	187	187	233	233
LouisianaTea	219	227	221	244	292	319	0	0	283	285	197	207	282	292	0	0	187	191	230	233
LeeTea	224	227	221	244	292	298	318	328	283	285	195	207	282	283	229	229	138	165	230	230
BlackSeaTea	216	230	221	227	301	301	322	328	285	306	195	195	283	292	229	229	337	350	230	233
Charlotte	222	227	235	244	0	0	318	333	283	285	195	195	283	292	229	229	189	191	233	233
ChestnutHill	227	227	221	244	295	295	320	333	283	285	195	195	283	283	216	216	165	165	230	230
GangwangDo	219	219	221	221	301	301	318	318	283	285	195	195	283	283	216	216	193	233	221	221
NepalSeed_3	227	236	212	244	304	304	0	0	283	285	195	195	283	283	0	0	189	231	230	233
RedLeaf	219	224	221	221	298	301	0	0	304	310	195	195	292	292	216	229	231	231	233	233
Sochi	227	236	244	244	289	292	324	324	285	310	195	195	283	292	216	216	187	350	233	233
TeaBreeze	219	227	221	244	292	295	310	310	283	304	207	207	282	283	229	229	316	350	233	233
Anjibaicha	224	224	203	203	301	304	314	314	283	287	195	195	283	283	229	229	189	191	233	233
Bedou	222	236	203	221	304	304	0	0	283	303	183	195	283	283	216	229	189	191	233	233
Baihaozao	227	227	221	235	301	304	332	332	285	285	0	0	283	283	229	232	233	233	230	233
Chuanmu_28	222	227	212	221	304	304	314	332	283	283	195	207	283	292	229	229	233	233	230	233
Dahong	216	222	212	221	289	289	332	328	283	303	176	195	283	292	229	229	0	0	221	233
Echa_1	227	227	203	244	304	304	353	353	0	0	195	195	283	292	229	229	233	233	230	230
Echa_5	216	227	221	244	301	304	328	328	283	285	195	195	283	292	228	229	138	165	0	0
Fudingdabai	222	227	221	235	304	304	314	332	283	316	195	207	283	292	229	229	233	233	230	233
Fuzao_2	219	222	221	244	322	322	0	0	285	285	195	207	283	283	229	229	233	233	230	233
Guihong_1	222	230	221	221	292	292	316	338	303	305	176	195	292	292	232	232	0	0	230	233
Guyuxian	224	227	203	222	313	313	0	0	285	285	195	195	283	283	0	0	231	231	233	233
Huangguanyin	219	227	0	0	319	319	326	326	283	318	195	195	283	292	0	0	138	138	230	230
Huangkui	227	236	221	244	292	313	326	358	285	310	195	195	283	292	0	0	231	231	230	233
Hongyang_12	227	236	221	221	298	298	330	330	285	303	195	195	0	0	231	231	138	187	233	233
Longjing_43	222	222	203	244	292	295	326	326	283	287	207	207	285	292	216	229	138	191	233	233
Shancha_1	213	216	221	244	289	295	315	315	283	283	195	207	283	292	229	229	0	0	221	233
Shuchazao	216	222	203	203	289	292	326	326	283	283	195	207	283	292	216	229	231	231	230	230
Taoyuandaye	213	216	221	244	292	292	315	342	285	300	189	195	292	292	229	229	138	138	233	233
Tieguanyin	227	227	221	221	301	304	328	328	283	285	195	207	292	292	0	0	0	0	230	230
Xiaoxianghong	222	224	221	221	292	292	320	333	283	310	195	195	292	292	216	229	231	231	233	233
Yinghong_9	216	216	221	221	289	289	314	332	0	0	0	0	292	292	229	229	0	0	230	237
Yunkang_10	216	216	221	221	292	292	310	330	287	306	183	195	283	292	229	229	185	231	221	237
Yuexi_901	216	230	221	221	292	292	326	326	0	0	195	195	283	283	229	229	0	0	233	233
Zhongcha_108	224	227	203	221	295	295	326	326	0	0	0	0	283	292	216	233	233	233	0	0
Zimudan	227	230	212	212	304	304	0	0	283	283	207	207	292	292	229	229	138	138	233	233
Zijuan	216	219	0	0	295	295	318	338	283	305	183	183	283	292	229	229	233	233	233	233
Zhenong	224	227	203	235	304	304	330	332	310	316	195	195	283	283	229	229	187	233	233	233
Zhuyeqi	216	224	235	244	295	295	316	344	283	283	207	207	283	283	216	228	0	0	233	233
Zixian	0	0	212	221	289	295	316	316	283	283	0	0	283	292	219	232	0	0	230	230
Ziyang	219	224	212	212	289	295	307	307	283	283	195	195	283	292	216	229	231	231	230	230
